# Supplementary material for: Genes and signaling networks regulated during zebrafish optic vesicle morphogenesis
Source: BMC Genomics. 2014 Sep 30;15(1):825. doi: 10.1186/1471-2164-15-825 (PMC4190348; doi:10.1186/1471-2164-15-825)
Supplement: Supplementary file 2 — Additional file 2: Table S1: List of differentially expression genes between rx3 -/- and wild-type phenotype siblings. (XLSX 18 KB) [file 12864_2014_6503_MOESM2_ESM.xlsx]

## Sheet: Known Genes
Gene Symbol	Description	Chromosome	Rpkm of normal siblings	Rpkm of rx3-/-	Log2FC	Qvalue
rx2	retinal homeobox gene 2	chr2:56043918-56074494	4.75531	0.0184307	8.01128	2.57e-264
vsx2	visual system homeobox 2	chr17:31709934-31718872	2.9023	0.109862	4.72343	2.81e-122
hmx1	H6 homeo box 1	chr1:41290725-41295809	1.90547	0.371164	2.36002	4.45e-55
aldh1a3	aldehyde dehydrogenase 1 family, member A3	chr7:10543164-10625073	1.26261	0.251391	2.32841	1.23e-22
rorb	RAR-related orphan receptor B	chr5:27007716-27051375	0.757308	0.159344	2.24873	9.38e-28
ccdc90b	coiled-coil domain containing 90B	chr21:22003868-22007106	4.95794	1.42609	1.79767	7.73e-32
six6b	sine oculis-related homeobox 6b	chr20:20603106-20606026	0.949487	0.291655	1.70289	0.000272092
mrps12	mitochondrial ribosomal protein S12	chr21:24875388-24878833	2.63285	0.85112	1.62919	0.000166494
rorab	RAR-related orphan receptor A, paralog b	chr7:30875138-30908102	5.26074	1.78165	1.56205	1.06e-82
im:7161829	im:7161829	chr3:31328838-31340667	1.06096	0.442151	1.26275	5.52e-06
bcr	breakpoint cluster region [Source:HGNC Symbol;Acc:1014]	chr8:31348750-31443924	6.21907	2.99966	1.0519	4.46e-90
znf346	zinc finger protein 346 [Source:HGNC Symbol;Acc:16403]	chr11:37968932-37985346	1.26592	0.611677	1.04935	1.2e-05
mab21l2	mab-21-like 2	chr1:22850233-22852357	19.2556	9.87852	0.962911	9.99e-72
six7	sine oculis homeobox homolog 7	chr7:8229741-8248372	9.83586	5.21545	0.91526	8.85e-65
foxd1	forkhead box D1	chr5:36615615-36617451	9.75693	5.42433	0.846982	1.24e-23
traf4a	tnf receptor-associated factor 4a	chr15:14535600-14612424	13.8814	8.14507	0.769158	1.22e-53
adh8b	alcohol dehydrogenase 8b	chr13:12502379-12515909	11.3351	6.86833	0.722763	1.75e-19
rx3	retinal homeobox gene 3	chr21:9291411-9294541	15.5688	9.9026	0.652778	1.08e-18
atp5i	ATP synthase, H+ transporting, mitochondrial Fo complex, subunit E	chr21:19205737-19209356	43.0753	27.8345	0.629988	3.34e-14
col12a1	collagen, type XII, alpha 1	chr17:50361621-50388609	4.91053	7.37019	-0.585821	7.06e-05
zgc:110171	zgc:110171	chr4:60915682-60958313	5.85768	8.85067	-0.595457	1.34e-10
ndst3	N-deacetylase/N-sulfotransferase (heparan glucosaminyl) 3	chr1:18884401-19052254	4.29262	6.53675	-0.606716	6.98e-20
rbm22	RNA binding motif protein 22	chr21:31981747-32046383	2.48407	3.78501	-0.607592	6.6e-07
pou3f3a	POU class 3 homeobox 3a	chr9:6696999-6702825	3.86356	5.89034	-0.608419	6.89e-32
slc23a1	solute carrier family 23 (nucleobase transporters), member 1	chr21:28835432-28855736	5.93037	9.09852	-0.61751	1.98e-20
ppm1h	protein phosphatase, Mg2+/Mn2+ dependent, 1H	chr25:1650299-1684443	4.92241	7.63416	-0.633106	2.17e-20
loc100150696	similar to Zinc finger protein 264	chr2:58414089-58434168	1.90366	2.96816	-0.640796	5.25e-06
prtgb	protogenin homolog b (Gallus gallus)	chr25:437260-481595	1.44333	2.25456	-0.643443	4.7e-05
wu:fc75a09		chr1:53249252-53257336	1.22954	1.93834	-0.656704	0.00010822
gstt1b	glutathione S-transferase theta 1b	chr21:13916083-13923980	8.02084	12.7027	-0.663313	3.57e-19
zgc:64106	zgc:64106	chr21:10408814-10420834	2.37458	3.77643	-0.669352	0.000237849
emx3	empty spiracles homeobox 3	chr14:27372559-27386194	5.98383	9.54788	-0.67411	1.1e-26
lhx5	LIM homeobox 5	chr21:14115592-14132226	4.88974	7.94096	-0.699555	1.91e-20
dpysl2	dihydropyrimidinase-like 2	chr8:5334737-5403142	1.21238	1.98731	-0.712978	0.000375461
eno1	enolase 1, (alpha)	chr23:22950653-22972119	4.1783	6.86448	-0.716233	6.27e-12
lmo1	LIM domain only 1	chr7:29445654-29484603	2.39204	3.9703	-0.731005	3.4e-05
wnt7bb	wingless-type MMTV integration site family, member 7Bb	chr25:1943777-2012772	1.90912	3.21585	-0.752293	4.2e-05
dmrta2	doublesex and mab-3 related transcription factor like family A2	chr8:16775899-16778945	10.9698	18.9727	-0.790396	4.71e-62
p4ha1	prolyl 4-hydroxylase, alpha polypeptide I	chr12:10609669-10654278	1.98447	3.4336	-0.790966	2.43e-09
fezf2	FEZ family zinc finger 2	chr11:20477076-20479907	10.5348	18.3807	-0.803027	8.49e-73
crtac1	cartilage acidic protein 1	chr1:55473931-55487036	61.8594	108.309	-0.808091	0
celf4	CUGBP, Elav-like family member 4	chr21:10500717-10690751	1.20407	2.19424	-0.8658	3.72e-15
wnt7ba	Protein Wnt Fragment	chr4:17770167-17784191	4.55783	8.3404	-0.871771	6.57e-39
arx	aristaless related homeobox	chr24:24543858-24550688	4.25843	7.85751	-0.88375	8.28e-28
ntn1b	netrin 1b	chr3:25810033-25915079	3.94856	7.37486	-0.90129	3.47e-62
igfbp1a	insulin-like growth factor binding protein 1a	chr20:7029379-7033444	1.77059	3.37378	-0.930133	1.97e-08
igfbp3	insulin-like growth factor binding protein 3	chr20:7037979-7067283	2.08696	4.14175	-0.988837	7.79e-22
sox1b	SRY-box containing gene 1b	chr1:46690904-46693589	7.7148	16.2413	-1.07397	8.19e-82
ppp3ca	protein phosphatase 3, catalytic subunit, alpha isozyme	chr21:28352866-28470211	0.46873	1.07067	-1.19168	6.12e-07
znf296	zinc finger protein 296	chr18:34971748-34988137	0.662243	1.53635	-1.21407	5.79e-12
foxg1a	forkhead box G1a	chr17:29175718-29178733	7.4317	17.413	-1.2284	8.14e-139
sdk1	sidekick homolog 1, cell adhesion molecule (chicken)	chr1:10308104-10701048	0.157092	0.373741	-1.25043	4.92e-05
bai1	brain-specific angiogenesis inhibitor 1	chr16:38934781-38970509	0.77084	1.86701	-1.27622	9.44e-11
fezf1	FEZ family zinc finger 1	chr25:29139552-29143219	5.09483	12.802	-1.32926	5.51e-97
ehd4	EH-domain containing 4	chr17:29253417-29272820	0.965963	2.5805	-1.41761	1.35e-29
zgc:165461	zgc:165461	chr17:23128496-23132150	4.43772	11.9668	-1.43114	9.2e-71
nr2e1	nuclear receptor subfamily 2, group E, member 1	chr20:32476129-32485397	4.70852	13.3269	-1.501	4.42e-142
bai1	brain-specific angiogenesis inhibitor 1	chr16:40288240-40353969	0.517915	1.66797	-1.6873	5.26e-25
adamts15	ADAM metallopeptidase with thrombospondin type 1 motif, 15 [Source:HGNC Symbol;Acc:16305]	chr15:16622467-16637774	0.157175	0.519452	-1.72462	5.66e-05

## Sheet: Novel Assembed
Chromosome	Rpkm of normal siblings	Rpkm of rx3-/-	Log2FC	Qvalue	BLASTX	E-value
chr15:45660686-45661007	54.04	31.7119	0.769002	5.93e-19
chr3:60552745-60555856	9.3607	5.68424	0.719649	1.39e-29	XP_003198239.1	6e-26
chr8:53429317-53433450	2.26145	1.45082	0.640386	1.17e-05
chr15:45661528-45661862	61.303	39.433	0.636553	1.25e-15
Zv9_NA107:53786-55771	12.6212	19.1233	-0.599482	9.44e-28
chr4:96670-97306	21.0574	33.729	-0.679659	7.68e-19
chr1:60126024-60129087	3.52699	6.04542	-0.777404	3.64e-18	XP_005171119.1	7e-48
chr23:320672-323408	0.975923	1.81686	-0.896611	2.9e-05	CAG04041.1	8e-06
chr7:15231286-15231842	4.41326	16.8673	-1.93431	1.29e-46
chr7:15251622-15251946	6.78942	26.28	-1.9526	1.05e-42	WP_006006758.1	1.5
